# Supplementary material for: Fast acting allosteric phosphofructokinase inhibitors block trypanosome glycolysis and cure acute African trypanosomiasis in mice
Source: Nat Commun. 2021 Feb 16;12:1052. doi: 10.1038/s41467-021-21273-6 (PMC7887271; doi:10.1038/s41467-021-21273-6)
Supplement: Supplementary file 7 — Source Data [file 41467_2021_21273_MOESM7_ESM.xlsx]

## Sheet: Fig2_and_Table1_data
<3uM	3- 9.99uM	10-25uM	>25uM	Data removed from analysis
Inhibitor	Average	STDEV	N	2014-08-20	2014-08-26	2014-09-05	2014-09-11	2014-09-17	2014-09-24	2014-10-02	2014-10-16	2014-10-17	2014-10-23	2014-10-30	2014-11-06	2014-11-11	2014-11-21	2014-11-25	2014-12-03	2014-12-15	2014-12-16	2014-12-18	2015-01-13	2015-01-19	2015-01-27	2015-02-05	2015-02-17	2015-02-27	2015-03-03	2015-03-06	2015-03-12	2015-03-20	2015-03-26	2015-04-02	2015-04-15	2015-04-21	2015-04-23	2015-04-30	2015-04-10	2015-04-14		2015-06-04	2015-06-17	2015-06-18	2015-06-26	2015-07-13	2015-07-20	2015-07-23	2015-08-03
(CTCB0000-	IC50 (µM)	of averaged																																									data deleted				data removed
1	0.245444	0.0763333	9	0.23																								0.194		0.221	0.189															0.436		0.223
12	0.83		1						0.83
107	0.6		1	0.6
360	0.0704	0.03003	5																	0.041	0.049	0.091					0.059
421	0.0335	0.0190919	2																													0.047	0.02
435	0.119	0.0113137	2																																	0.111		0.127
405	0.18375	0.034082	4																									0.209	0.202	0.134			0.19
470	0.21475	0.100957	4																																											0.137
508	0.203	0.0640859	3
457	0.107	0.0212132	2																																							0.092		0.122
481	0.1236	0.0652026	10																																													0.12	0.129
[truncated: 41 more columns]

## Sheet: Fig. 6a
Figure 6a
	HsPFK-P
	conc CTCB 405 (uM)
	Time(hh:mm:ss)	0			100			50			25			12.5			null
	00:00:00	0.7072	0.6821	0.6964	0.6905	0.6808	0.6699	0.6815	0.6832	0.6927	0.6784	0.6861	0.699	0.6837	0.6848	0.6968	0.6849	0.6894	0.6399
	00:12:00	0.7	0.6864	0.6952	0.6852	0.6795	0.6692	0.6791	0.6818	0.6861	0.6784	0.6853	0.6867	0.6786	0.6839	0.6967	0.6885	0.694	0.643
	00:24:00	0.6907	0.6825	0.6905	0.6803	0.6767	0.6646	0.674	0.6777	0.6827	0.6728	0.6827	0.6819	0.6732	0.6795	0.6916	0.6895	0.6972	0.6451
	00:36:00	0.6834	0.6758	0.683	0.6726	0.6703	0.6589	0.6679	0.6708	0.6749	0.6645	0.6757	0.6749	0.6659	0.6735	0.6829	0.6907	0.7001	0.6455
	00:48:00	0.6745	0.6655	0.6739	0.6636	0.6603	0.6484	0.6586	0.662	0.665	0.6534	0.6651	0.6672	0.6556	0.6651	0.6725	0.6937	0.701	0.649
	01:00:00	0.6642	0.6535	0.6623	0.6508	0.6505	0.6377	0.6474	0.6499	0.653	0.64	0.6544	0.6557	0.6419	0.6546	0.6602	0.6929	0.7027	0.6519
	01:12:00	0.6516	0.639	0.6483	0.6355	0.6384	0.6247	0.6342	0.6357	0.6385	0.6236	0.6424	0.644	0.6273	0.6401	0.6461	0.6912	0.7047	0.6533
	01:24:00	0.637	0.6247	0.6326	0.6184	0.6245	0.6106	0.6194	0.6201	0.6221	0.6066	0.6273	0.6291	0.6107	0.6249	0.6302	0.6905	0.7057	0.6559
	01:36:00	0.621	0.6077	0.6152	0.5997	0.6071	0.5943	0.602	0.6024	0.6039	0.5858	0.6104	0.6126	0.5911	0.6074	0.6119	0.6913	0.7064	0.6583
	01:48:00	0.6026	0.5892	0.595	0.5799	0.5888	0.5765	0.5834	0.5825	0.5834	0.564	0.591	0.594	0.5704	0.5879	0.5919	0.6913	0.7068	0.66
	02:00:00	0.5823	0.5674	0.5732	0.5578	0.5694	0.5559	0.5621	0.561	0.5606	0.5402	0.5699	0.5738	0.5476	0.5663	0.5702	0.6911	0.7071	0.6614
	02:12:00	0.5597	0.545	0.5494	0.5338	0.5483	0.5342	0.5395	0.5366	0.5369	0.5139	0.5467	0.552	0.5235	0.5424	0.5464	0.691	0.7079	0.6618
	02:24:00	0.5358	0.5207	0.5238	0.5086	0.525	0.5113	0.5156	0.5112	0.511	0.486	0.522	0.5278	0.4973	0.5167	0.5209	0.6912	0.7083	0.6623
	02:36:00	0.5104	0.4945	0.4967	0.4814	0.4995	0.4867	0.4898	0.4846	0.4833	0.4564	0.4953	0.5031	0.4696	0.4898	0.4933	0.6925	0.7091	0.6641
	02:48:00	0.4829	0.4656	0.4678	0.4537	0.4739	0.4611	0.4623	0.4561	0.4543	0.4262	0.4669	0.4765	0.4403	0.461	0.4651	0.6927	0.7098	0.6651
	03:00:00	0.4546	0.4359	0.4366	0.424	0.4467	0.4328	0.4337	0.4263	0.4229	0.3935	0.4375	0.4479	0.4097	0.4312	0.4347	0.6928	0.7103	0.665
	03:12:00	0.4251	0.4043	0.4048	0.393	0.4185	0.4044	0.4035	0.3947	0.3909	0.3595	0.4073	0.4188	0.378	0.3993	0.4041	0.6929	0.7108	0.6656
	03:24:00	0.3938	0.3714	0.3708	0.3616	0.3884	0.3745	0.3722	0.3624	0.3571	0.3245	0.3753	0.3876	0.345	0.3663	0.3711	0.693	0.7112	0.6659
	03:36:00	0.3614	0.3371	0.3355	0.3287	0.3571	0.3436	0.3401	0.3289	0.3223	0.2885	0.3419	0.3552	0.311	0.3328	0.3374	0.6947	0.7114	0.667
	03:48:00	0.3284	0.3019	0.2993	0.2954	0.3253	0.3119	0.3068	0.2946	0.2863	0.2522	0.3084	0.3222	0.2766	0.298	0.3031	0.6958	0.7114	0.6672
	04:00:00	0.2941	0.2659	0.2621	0.2609	0.2927	0.2789	0.2728	0.2597	0.2496	0.2154	0.2737	0.2875	0.2415	0.2626	0.2676	0.6961	0.712	0.6672
	04:12:00	0.2596	0.2293	0.2245	0.2263	0.2594	0.2454	0.2383	0.2239	0.2133	0.1786	0.2388	0.2528	0.2062	0.2264	0.232	0.6968	0.7123	0.6669
	04:24:00	0.2249	0.1934	0.1872	0.1922	0.2258	0.2119	0.204	0.1888	0.1769	0.1449	0.2036	0.2182	0.1713	0.1909	0.1961	0.6963	0.712	0.6675
	04:36:00	0.19	0.1576	0.1513	0.1587	0.1918	0.1789	0.1698	0.1549	0.1434	0.1203	0.1687	0.1842	0.1392	0.1566	0.1611	0.6967	0.7123	0.6687
	04:48:00	0.1568	0.128	0.1234	0.1301	0.1591	0.1475	0.1385	0.1266	0.1209	0.1135	0.1376	0.1509	0.1186	0.1279	0.1312	0.6975	0.7127	0.6683
	05:00:00	0.1312	0.1155	0.1152	0.1153	0.1312	0.1235	0.1178	0.1144	0.1147	0.113	0.1178	0.1258	0.1144	0.1157	0.1165	0.6969	0.7127	0.6685
	05:12:00	0.1261	0.1141	0.1146	0.1132	0.119	0.1161	0.1134	0.113	0.1142	0.1127	0.1139	0.1183	0.1142	0.1142	0.1142	0.6964	0.7126	0.6678
	05:24:00	0.1263	0.1141	0.1145	0.113	0.1183	0.1156	0.1133	0.1132	0.1141	0.1129	0.1137	0.1165	0.1141	0.1142	0.1143	0.6961	0.7127	0.668
	05:36:00	0.125	0.1139	0.1144	0.1129	0.1183	0.1155	0.1129	0.1129	0.1139	0.1128	0.1135	0.1152	0.1138	0.1143	0.1141	0.6975	0.7126	0.6686
	05:48:00	0.1221	0.114	0.1144	0.1129	0.118	0.1155	0.1129	0.1129	0.1139	0.1129	0.1136	0.1164	0.1138	0.1143	0.114	0.6973	0.7135	0.6688
	06:00:00	0.1208	0.114	0.1142	0.113	0.1177	0.1154	0.1129	0.1129	0.1141	0.1127	0.1136	0.1171	0.1139	0.1145	0.1142	0.697	0.713	0.6687
	06:12:00	0.1213	0.1139	0.1142	0.1128	0.1176	0.1152	0.113	0.1127	0.1139	0.1125	0.1135	0.1165	0.1139	0.1143	0.114	0.6966	0.7131	0.6685
	06:24:00	0.1216	0.114	0.1143	0.1127	0.1178	0.1153	0.1129	0.1129	0.1139	0.1127	0.1135	0.1161	0.1139	0.1145	0.114	0.6962	0.7132	0.6687
	06:36:00	0.1217	0.1139	0.1142	0.1128	0.1178	0.1155	0.1129	0.1128	0.1138	0.1126	0.1134	0.1158	0.1138	0.1147	0.1139	0.6958	0.7134	0.6695
	06:48:00	0.1212	0.114	0.1142	0.1128	0.1179	0.1152	0.113	0.1127	0.1138	0.1127	0.1132	0.1157	0.1138	0.1144	0.1139	0.6971	0.7134	0.6694
	07:00:00	0.122	0.114	0.1142	0.1127	0.118	0.1151	0.1128	0.1127	0.1138	0.1126	0.1133	0.1154	0.1137	0.1143	0.114	0.6973	0.7134	0.6691
	07:12:00	0.1235	0.1139	0.1141	0.1126	0.1183	0.1152	0.1129	0.1125	0.1139	0.1126	0.1133	0.1153	0.1138	0.1137	0.1139	0.6974	0.7138	0.6691
	07:24:00	0.1245	0.1137	0.114	0.1126	0.1182	0.1151	0.1128	0.1126	0.1138	0.1126	0.1133	0.1152	0.1137	0.1133	0.114	0.6968	0.7135	0.6688
	07:36:00	0.1255	0.1137	0.1141	0.1126	0.1177	0.1153	0.1127	0.1127	0.1139	0.1124	0.1132	0.1152	0.1137	0.1132	0.1138	0.6976	0.7138	0.6703
	07:48:00	0.1248	0.1138	0.114	0.1126	0.117	0.1153	0.1127	0.1125	0.1139	0.1125	0.1131	0.115	0.1135	0.1132	0.1138	0.7005	0.7136	0.6703
	08:00:00	0.124	0.1139	0.114	0.1126	0.1166	0.1155	0.1126	0.1126	0.1137	0.1126	0.1133	0.1149	0.1135	0.1132	0.1139	0.7002	0.7141	0.6699
	08:12:00	0.1235	0.1138	0.1139	0.1126	0.1164	0.1162	0.1126	0.1125	0.1139	0.1123	0.1133	0.1149	0.1136	0.1128	0.1139	0.7006	0.714	0.6699
	08:24:00	0.124	0.1137	0.1138	0.1124	0.1162	0.1159	0.1127	0.1126	0.1137	0.1124	0.1132	0.1149	0.1136	0.1128	0.1139	0.7002	0.7135	0.6697
	08:36:00	0.1243	0.1136	0.1139	0.1124	0.1159	0.1159	0.1126	0.1125	0.1138	0.1124	0.1132	0.115	0.1133	0.1127	0.1137	0.6997	0.7135	0.67
	08:48:00	0.1245	0.1136	0.1139	0.1125	0.1156	0.1158	0.1126	0.1125	0.1137	0.1124	0.113	0.1154	0.1136	0.1127	0.1138	0.7004	0.7133	0.6704
	09:00:00	0.1242	0.1135	0.1139	0.1124	0.1158	0.1156	0.1127	0.1124	0.1137	0.1123	0.1131	0.1157	0.1135	0.1128	0.1138	0.7003	0.7135	0.6706
	09:12:00	0.1239	0.1136	0.1139	0.1123	0.1159	0.1157	0.1126	0.1123	0.1136	0.1123	0.1131	0.1161	0.1136	0.1126	0.1138	0.6998	0.7136	0.6703
	09:24:00	0.1244	0.1136	0.1138	0.1122	0.1165	0.1156	0.1126	0.1124	0.1135	0.1123	0.1131	0.116	0.1135	0.1125	0.1137	0.699	0.7136	0.6704
	09:36:00	0.1252	0.1135	0.1138	0.1122	0.1171	0.1155	0.1124	0.1123	0.1135	0.1123	0.1129	0.116	0.1135	0.1126	0.1136	0.6999	0.7133	0.6708
	09:48:00	0.1258	0.1133	0.1135	0.1123	0.1175	0.1152	0.1123	0.1122	0.1132	0.1122	0.113	0.1162	0.1134	0.1126	0.1137	0.6993	0.7134	0.6701
	10:00:00	0.126	0.1135	0.1137	0.1122	0.1174	0.1151	0.1122	0.1122	0.1134	0.1121	0.113	0.1167	0.1134	0.1125	0.1138	0.6994	0.7134	0.6703
	HsPFK-M
	##BLOCKS= 1		CTC number
	conc CTCB 405 (uM)
	Time(hh:mm:ss)	100		33.33		11.11		37.03		12.35		4.12		1.37		0.46
	0	0.5424	0.5644	0.5353	0.5624	0.5439	0.5491	0.5445	0.5475	0.5321	0.547	0.5486	0.5528	0.5438	0.5561	0.5487	0.5511
	0.0173611	0.5242	0.5353	0.5161	0.5437	0.5198	0.5305	0.5262	0.5293	0.5082	0.524	0.5254	0.5267	0.5271	0.5258	0.5302	0.5255
	0.0347222	0.4955	0.4929	0.4852	0.512	0.4828	0.5036	0.5014	0.5007	0.472	0.4906	0.4873	0.4875	0.5019	0.4777	0.5037	0.4885
	0.0520833	0.4667	0.4485	0.4495	0.4766	0.4407	0.4698	0.4719	0.4702	0.4277	0.4515	0.4427	0.448	0.4714	0.4184	0.4715	0.4454
	0.0694444	0.4348	0.4033	0.4157	0.44	0.3968	0.4356	0.4403	0.4353	0.3808	0.4139	0.3967	0.4067	0.4377	0.3644	0.437	0.3995
	0.0868056	0.4062	0.353	0.379	0.3992	0.3532	0.3998	0.4072	0.3998	0.336	0.371	0.349	0.3629	0.4053	0.3075	0.4029	0.3517
	0.104167	0.3764	0.3113	0.3422	0.3607	0.3128	0.3636	0.3759	0.3641	0.2949	0.3309	0.3043	0.3181	0.3743	0.2533	0.3693	0.3052
	0.121528	0.3477	0.2758	0.3046	0.3223	0.2733	0.3312	0.3468	0.3313	0.2552	0.294	0.2587	0.2752	0.3419	0.2059	0.3363	0.253
	0.138889	0.3181	0.2406	0.2691	0.2892	0.2378	0.2959	0.3149	0.2981	0.2171	0.2551	0.2154	0.2368	0.3098	0.1702	0.304	0.207
	0.15625	0.2861	0.2012	0.2355	0.2573	0.2094	0.263	0.2833	0.2627	0.1825	0.2188	0.1799	0.1989	0.2793	0.1648	0.2714	0.1696
	0.173611	0.2546	0.1853	0.2042	0.2241	0.1838	0.2343	0.249	0.2309	0.1568	0.1858	0.1656	0.1679	0.2479	0.1667	0.2375	0.1524
	0.190972	0.2265	0.18	0.1766	0.1926	0.1654	0.2051	0.216	0.2029	0.1522	0.1593	0.1695	0.161	0.2208	0.1686	0.2059	0.1525
	0.208333	0.1968	0.1818	0.1546	0.1667	0.1651	0.1776	0.1916	0.1697	0.1527	0.1511	0.1718	0.1624	0.1946	0.1734	0.1805	0.1542
	0.225694	0.1705	0.1871	0.1487	0.1555	0.1678	0.155	0.1682	0.1469	0.153	0.151	0.1729	0.162	0.1703	0.1754	0.1637	0.1561
	0.243056	0.1512	0.1907	0.1493	0.1541	0.1706	0.1465	0.1498	0.1402	0.1536	0.1526	0.1738	0.1608	0.1529	0.1769	0.161	0.1571
	0.260417	0.1469	0.1934	0.1494	0.1534	0.1754	0.147	0.1431	0.1407	0.1516	0.1543	0.174	0.1585	0.147	0.1771	0.1598	0.158
	0.277778	0.1469	0.1976	0.1495	0.1534	0.175	0.1474	0.143	0.1396	0.1502	0.1549	0.1758	0.1571	0.1458	0.18	0.1577	0.1595
	0.295139	0.1474	0.2016	0.1486	0.1532	0.1745	0.1474	0.1433	0.1401	0.1501	0.1559	0.1766	0.1548	0.145	0.1807	0.1582	0.1609
	0.3125	0.148	0.1961	0.148	0.1526	0.1711	0.1474	0.1436	0.1399	0.1515	0.1576	0.1757	0.1534	0.1443	0.1813	0.1567	0.1603
	0.329861	0.148	0.1958	0.1468	0.1535	0.1685	0.147	0.1438	0.14	0.1526	0.1586	0.175	0.1534	0.1437	0.1797	0.156	0.1611
	0.347222	0.1473	0.194	0.1447	0.154	0.1672	0.1477	0.1441	0.1406	0.1543	0.1565	0.1741	0.1541	0.1441	0.1782	0.1564	0.1608
	0.364583	0.1465	0.1914	0.1443	0.1553	0.1673	0.1479	0.145	0.1412	0.1563	0.1549	0.1732	0.1536	0.1438	0.1769	0.1569	0.1617
	0.381944	0.1466	0.1881	0.1444	0.1558	0.1665	0.1479	0.1459	0.1424	0.1574	0.1539	0.1723	0.154	0.1446	0.1791	0.157	0.1612
	0.399306	0.1469	0.1895	0.1441	0.157	0.1613	0.1484	0.1455	0.1428	0.158	0.1529	0.1699	0.1556	0.1452	0.1817	0.1567	0.1615
	0.416667	0.148	0.1913	0.1436	0.1578	0.1593	0.1484	0.1455	0.1431	0.1582	0.153	0.1681	0.1559	0.1462	0.1803	0.1563	0.1629
	0	0	0	0	0	0	0	0	0	0	0	0	0	0	0	0	0
	TbPFK
	##BLOCKS= 1		CTC number
	Plate:
	Conc CTCB 405 (uM)	35		11.66		3.88		1.29		0.43		0.14		0.05		0.02
	0	0.7717	0.7719	0.8134	0.7695	0.8111	0.7669	0.8073	0.7681	0.7867	0.756	0.7672	0.7396	0.7407	0.6955	0.7171	0.675
	0.0173611	0.7756	0.7745	0.8163	0.771	0.8137	0.7683	0.8099	0.7689	0.7862	0.7538	0.7573	0.7308	0.7223	0.6756	0.6954	0.6527
	0.0347222	0.7764	0.775	0.8163	0.7722	0.8145	0.7686	0.8089	0.7697	0.7839	0.7503	0.7445	0.7221	0.7007	0.6527	0.668	0.6264
	0.0520833	0.7768	0.776	0.817	0.772	0.8155	0.7693	0.8094	0.7682	0.7808	0.748	0.7309	0.7129	0.6774	0.631	0.6421	0.6005
	0.0694444	0.7773	0.7765	0.8178	0.7728	0.8156	0.7696	0.8092	0.769	0.777	0.7459	0.7176	0.7031	0.655	0.6101	0.6155	0.5748
	0.0868056	0.7775	0.7762	0.8181	0.7732	0.8168	0.7698	0.8086	0.769	0.7745	0.7417	0.7042	0.6949	0.634	0.5888	0.59	0.5512
	0.104167	0.7782	0.7773	0.818	0.7732	0.8165	0.7707	0.8081	0.7679	0.7703	0.7388	0.6903	0.6849	0.6118	0.5698	0.5676	0.5291
	0.121528	0.7782	0.776	0.8194	0.7744	0.8167	0.7708	0.808	0.7688	0.7663	0.7359	0.6772	0.6771	0.5919	0.5511	0.545	0.5077
	0.138889	0.7789	0.7774	0.8194	0.7745	0.8177	0.7708	0.8069	0.768	0.7635	0.7314	0.6639	0.6684	0.5731	0.5324	0.5241	0.488
	0.15625	0.7788	0.7781	0.8194	0.7742	0.8174	0.7711	0.8064	0.7673	0.7593	0.7286	0.6508	0.6586	0.5537	0.5159	0.5057	0.4696
	0.173611	0.779	0.7789	0.8203	0.7754	0.8172	0.7718	0.8063	0.7675	0.7551	0.7249	0.6387	0.6503	0.5368	0.4994	0.4873	0.4524
	0.190972	0.7794	0.7785	0.82	0.776	0.8172	0.7712	0.8048	0.7672	0.7517	0.7206	0.6255	0.6428	0.5212	0.4835	0.4705	0.4366
	0.208333	0.7795	0.7789	0.8205	0.7747	0.8183	0.7719	0.804	0.7671	0.7473	0.7169	0.6129	0.6338	0.5056	0.4691	0.4552	0.4221
	0.225694	0.7795	0.7793	0.8216	0.7752	0.818	0.7716	0.8037	0.7653	0.7425	0.7133	0.6015	0.6251	0.4915	0.4552	0.4411	0.4086
	0.243056	0.7796	0.7785	0.8211	0.7762	0.8176	0.7712	0.8025	0.7652	0.738	0.7079	0.5891	0.6177	0.4792	0.4424	0.4276	0.3957
	0.260417	0.7799	0.779	0.8207	0.7762	0.8186	0.7717	0.8007	0.7645	0.7348	0.7042	0.578	0.6099	0.4665	0.4301	0.4151	0.3839
	0.277778	0.7802	0.7796	0.8211	0.776	0.8179	0.772	0.8008	0.7629	0.7295	0.6999	0.5666	0.601	0.4541	0.4185	0.4041	0.3729
	0.295139	0.7801	0.7781	0.8216	0.7765	0.8179	0.772	0.7991	0.762	0.7252	0.696	0.5563	0.594	0.4426	0.4074	0.393	0.3626
	0.3125	0.7802	0.7793	0.8212	0.776	0.8183	0.7709	0.7976	0.761	0.7216	0.6905	0.5456	0.5871	0.4316	0.3967	0.3829	0.3531
	0.329861	0.7804	0.7797	0.821	0.7757	0.8178	0.772	0.796	0.7587	0.7163	0.6868	0.5357	0.5803	0.4203	0.3871	0.3734	0.3443
	0.347222	0.7805	0.78	0.8222	0.7763	0.8175	0.7717	0.7954	0.7588	0.7115	0.6824	0.5265	0.5725	0.4095	0.3781	0.3647	0.3359
	0.364583	0.7804	0.7795	0.8222	0.777	0.8172	0.7705	0.7938	0.7583	0.7074	0.6774	0.5167	0.5665	0.3992	0.3696	0.3566	0.3283
	0.381944	0.7807	0.7799	0.8214	0.7765	0.8177	0.771	0.7919	0.7571	0.7033	0.6732	0.5077	0.5599	0.3902	0.3609	0.3485	0.3209
	0.399306	0.7808	0.7801	0.8213	0.7761	0.8169	0.7714	0.7917	0.7553	0.699	0.6691	0.4995	0.5529	0.3817	0.3533	0.3417	0.3141
	0.416667	0.7806	0.7805	0.8222	0.7767	0.8167	0.7713	0.7896	0.7548	0.6942	0.6647	0.4914	0.5468	0.3738	0.3459	0.3347	0.3075

## Sheet: Fig6b_30min
User: NICK			Path: C:\Program Files\BMG Omega\Nick\Data\							Test ID: 973
Test Name: TTK GVR35								Date: 10/09/2015		Time: 09:47:05
ID1: 10Sep15
ID2: GVR35 TTK_0.5h_r
Luminescence
Gray fields contain unused values
	Raw Data (UVlens)
	1	2	3	4	5	6	7	8	9	10	11	12
A
B		55	42	9383	9041
C				8568	8809
D				5131	5391
E				7745	8459
F				124	341
G				148	91
H
		Average
	Medium	48.5
								% Inhibition
				Average	SD			Suramin	Fexinidazole	SCYX-7158	CTCB405	CTCB435
	Cells	9334.5	8992.5	9163.5	241.831			0.0574328	0.433461	0.121777	0.985134	0.997532
	Suramin	8519.5	8760.5	8640	170.413
	Fexinidazole	5082.5	5342.5	5212.5	183.848
	SCYX-7158	7696.5	8410.5	8053.5	504.874
	CTCB405	75.5	292.5	184	153.442			% Cell viability
	CTCB435	99.5	42.5	71	40.3051			Suramin	Fexinidazole	SCYX-7158	CTCB405	CTCB435
							0.5	0.942567	0.566539	0.878223	0.0148656	0.00246846
	Cells	9334.5	8992.5		% Inhibition
	Suramin	8519.5	8760.5		0.0877665	0.0259392
	Fexinidazole	5082.5	5342.5		0.457894	0.408095
	SCYX-7158	7696.5	8410.5		0.176395	0.0650716
	CTCB405	75.5	292.5		0.997092	0.972719
	CTCB435	99.5	42.5		0.994508	1.00067
					% Cell viability		Average	SD
				Suramin	0.912233	0.974061	0.943147	0.0437185
				Fexinidazole	0.542106	0.591905	0.567006	0.0352131
				SCYX-7158	0.823605	0.934928	0.879267	0.0787173
				CTCB405	0.0029076	0.0272809	0.0150942	0.0172345
				CTCB435	0.00549214	-0.000670841	0.00241065	0.00435788

## Sheet: Fig6b_1hour
User: NICK			Path: C:\Program Files\BMG Omega\Nick\Data\							Test ID: 974
Test Name: TTK GVR35								Date: 10/09/2015		Time: 10:14:00
ID1: 10Sep15
ID2: GVR35 TTK_1h
Luminescence
Gray fields contain unused values
	Raw Data (UVlens)
	1	2	3	4	5	6	7	8	9	10	11	12
A
B		94	124	12229	11978
C				10713	11090
D				5787	6979
E				9640	9892
F				205	95
G				112	110
H
		Average
	Medium	109
								% Inhibition
				Average	SD			Suramin	Fexinidazole	SCYX-7158	CTCB405	CTCB435
	Cells	12120	11869	11994.5	177.484			0.101132	0.481301	0.196668	1.00572	1.009
	Suramin	10604	10981	10792.5	266.579
	Fexinidazole	5678	6870	6274	842.871
	SCYX-7158	9531	9783	9657	178.191
	CTCB405	96	-14	41	77.7817			% Cell viability
	CTCB435	3	1	2	1.41421			Suramin	Fexinidazole	SCYX-7158	CTCB405	CTCB435
							1	0.898868	0.518699	0.803332	-0.00572126	-0.00900257
	Cells	12120	11869		% Inhibition
	Suramin	10604	10981		0.126218	0.0755102
	Fexinidazole	5678	6870		0.536342	0.425085
	SCYX-7158	9531	9783		0.215552	0.177381
	CTCB405	96	-14		1.00108	1.01046
	CTCB435	3	1		1.00883	1.00918
					% Cell viability		Average	SD
				Suramin	0.873782	0.92449	0.899136	0.0358556
				Fexinidazole	0.463658	0.574915	0.519287	0.0786703
				SCYX-7158	0.784448	0.822619	0.803533	0.0269913
				CTCB405	-0.00108234	-0.0104592	-0.00577076	0.00663043
				CTCB435	-0.00882524	-0.00918367	-0.00900446	0.000253448

## Sheet: Fig6b_2hour
User: NICK			Path: C:\Program Files\BMG Omega\Nick\Data\							Test ID: 975
Test Name: TTK GVR35								Date: 10/09/2015		Time: 11:20:16
ID1: 10Sep15
ID2: GVR35 TTK_2h
Luminescence
Gray fields contain unused values
	Raw Data (UVlens)
	1	2	3	4	5	6	7	8	9	10	11	12
A
B		99	77	13752	14712
C				13115	13145
D				8477	7991
E				11512	11337
F				71	184
G				137	138
H
		Average
	Medium	88
								% Inhibition
				Average	SD			Suramin	Fexinidazole	SCYX-7158	CTCB405	CTCB435
	Cells	13664	14624	14144	678.823			0.0784007	0.426722	0.199737	1.00345	1.00274
	Suramin	13027	13057	13042	21.2132
	Fexinidazole	8389	7903	8146	343.654
	SCYX-7158	11424	11249	11336.5	123.744
	CTCB405	-17	96	39.5	79.9031			% Cell viability
	CTCB435	49	50	49.5	0.707107			Suramin	Fexinidazole	SCYX-7158	CTCB405	CTCB435
							2	0.921599	0.573278	0.800263	-0.00345048	-0.00273904
	Cells	13664	14624		% Inhibition
	Suramin	13027	13057		0.046921	0.107801
	Fexinidazole	8389	7903		0.388553	0.462369
	SCYX-7158	11424	11249		0.164997	0.232182
	CTCB405	-17	96		1.00773	0.99945			Fexinidazole	SCYX-7158	CTCB405	CTCB435
	CTCB435	49	50		1.00287	1.00261			1	1	1	1
									0.566539	0.878223	0.0148656	0.00246846
									0.518699	0.803332	0	0
					% Cell viability		Average	SD	0.573278	0.800263	-0.00345048	-0.00273904
				Suramin	0.953079	0.892199	0.922639	0.0430489
				Fexinidazole	0.611447	0.537631	0.574539	0.0521958
				SCYX-7158	0.835003	0.767818	0.80141	0.0475071
				CTCB405	-0.00773424	0.000550358	-0.00359194	0.00585809
				CTCB435	-0.00287272	-0.0026142	-0.00274346	0.000182799

## Sheet: Fig6b_4hours
User: NICK			Path: C:\Program Files\BMG Omega\Nick\Data\							Test ID: 976
Test Name: TTK GVR35								Date: 10/09/2015		Time: 13:24:26
ID1: 10Sep15
ID2: GVR35 TTK_4h
Luminescence
Gray fields contain unused values
	Raw Data (UVlens)
	1	2	3	4	5	6	7	8	9	10	11	12
A
B		141	82	18706	18139
C				16169	16606
D				11001	11491
E				9938	10115
F				86	72
G				78	61
H
		Average
	Medium	111.5
								% Inhibition
				Average	SD			Suramin	Fexinidazole	SCYX-7158	CTCB405	CTCB435
	Cells	18594.5	18027.5	18311	400.93			0.111816	0.394324	0.461331	1.00791	1.00843
	Suramin	16057.5	16494.5	16276	309.006
	Fexinidazole	10889.5	11379.5	11134.5	346.482
	SCYX-7158	9826.5	10003.5	9915	125.158
	CTCB405	-25.5	-39.5	-32.5	9.89949			% Cell viability
	CTCB435	-33.5	-50.5	-42	12.0208			Suramin	Fexinidazole	SCYX-7158	CTCB405	CTCB435
							4	0.888184	0.605676	0.538669	-0.00791231	-0.0084343
	Cells	18594.5	18027.5		% Inhibition
	Suramin	16057.5	16494.5		0.137261	0.085566
	Fexinidazole	10889.5	11379.5		0.41687	0.371065				Suramin	Fexinidazole	SCYX-7158	CTCB405	CTCB435
	SCYX-7158	9826.5	10003.5		0.474382	0.447868				1	1	1	1	1
	CTCB405	-25.5	-39.5		1.00741	1.00843				0.942567	0.566539	0.878223	0.0148656	0.00246846
	CTCB435	-33.5	-50.5		1.00785	1.00904				0.898868	0.518699	0.803332	0	0
										0.921599	0.573278	0.800263	-0.00345048	-0.00273904
										0.888184	0.605676	0.538669	0	0
					% Cell viability		Average	SD
				Suramin	0.862739	0.914434	0.888586	0.0365541
				Fexinidazole	0.58313	0.628935	0.606033	0.0323887
				SCYX-7158	0.525618	0.552132	0.538875	0.0187483
				CTCB405	-0.00741222	-0.00842822	-0.00792022	0.000718423
				CTCB435	-0.00784505	-0.0090422	-0.00844362	0.000846513

## Sheet: Fig6b_6hours
User: NICK			Path: C:\Program Files\BMG Omega\Nick\Data\							Test ID: 977
Test Name: TTK GVR35								Date: 10/09/2015		Time: 15:32:51
ID1: 10Sep15
ID2: GVR35 TTK_6h
Luminescence
Gray fields contain unused values
	Raw Data (UVlens)
	1	2	3	4	5	6	7	8	9	10	11	12
A
B		169	161	33812	33936
C				27274	27968
D				21172	20583
E				10405	10910
F				118	164
G				87	114
H
		Average
	Medium	165
								% Inhibition
				Average	SD			Suramin	Fexinidazole	SCYX-7158	CTCB405	CTCB435
	Cells	33647	33771	33709	87.6812			0.186412	0.387446	0.692121	1.00563	1.00684
	Suramin	27109	27803	27456	490.732
	Fexinidazole	21007	20418	20712.5	416.486
	SCYX-7158	10240	10745	10492.5	357.089
	CTCB405	-47	-1	-24	32.5269			% Cell viability
	CTCB435	-78	-51	-64.5	19.0919			Suramin	Fexinidazole	SCYX-7158	CTCB405	CTCB435
							4	0.813588	0.612554	0.307879	-0.00563439	-0.00684176
	Cells	33647	33771		% Inhibition
	Suramin	27109	27803		0.195269	0.177587
	Fexinidazole	21007	20418		0.377516	0.39734				Suramin	Fexinidazole	SCYX-7158	CTCB405	CTCB435
	SCYX-7158	10240	10745		0.699092	0.685175				1	1	1	1	1
	CTCB405	-47	-1		1.00633	1.00494				0.942567	0.566539	0.878223	0.0148656	0.00246846
	CTCB435	-78	-51		1.00726	1.00643				0.898868	0.518699	0.803332	0	0
										0.921599	0.573278	0.800263	-0.00345048	-0.00273904
										0.888184	0.605676	0.538669	0	0
					% Cell viability		Average	SD
				Suramin	0.804731	0.822413	0.813572	0.0125029
				Fexinidazole	0.622484	0.60266	0.612572	0.0140173
				SCYX-7158	0.300908	0.314825	0.307866	0.00984065
				CTCB405	-0.00633176	-0.00493959	-0.00563568	0.00098441
				CTCB435	-0.00725763	-0.00642742	-0.00684253	0.000587045

## Sheet: Fig6b_8hours
User: NICK			Path: C:\Program Files\BMG Omega\Nick\Data\							Test ID: 978
Test Name: TTK GVR35								Date: 10/09/2015		Time: 17:24:05
ID1: 10Sep15
ID2: GVR35 TTK_8h
Luminescence
Gray fields contain unused values
	Raw Data (UVlens)
	1	2	3	4	5	6	7	8	9	10	11	12
A
B		145	101	31216	31349
C				19345	19717
D				17402	17050
E				5231	4965
F				143	129
G				111	132
H
		Average
	Medium	123
								% Inhibition
				Average	SD			Suramin	Fexinidazole	SCYX-7158	CTCB405	CTCB435
	Cells	31093	31226	31159.5	94.0452			0.378635	0.452902	0.843668	1.00354	1.00401
	Suramin	19222	19594	19408	263.044
	Fexinidazole	17279	16927	17103	248.902
	SCYX-7158	5108	4842	4975	188.09
	CTCB405	20	6	13	9.89949			% Cell viability
	CTCB435	-12	9	-1.5	14.8492			Suramin	Fexinidazole	SCYX-7158	CTCB405	CTCB435
							4	0.621365	0.547098	0.156332	-0.00354421	-0.00401141
	Cells	31093	31226		% Inhibition
	Suramin	19222	19594		0.383306	0.373983
	Fexinidazole	17279	16927		0.446045	0.459731				Suramin	Fexinidazole	SCYX-7158	CTCB405	CTCB435
	SCYX-7158	5108	4842		0.839038	0.848278				1	1	1	1	1
	CTCB405	20	6		1.00333	1.00376				0.942567	0.566539	0.878223	0.0148656	0.00246846
	CTCB435	-12	9		1.00436	1.00367				0.898868	0.518699	0.803332	0	0
										0.921599	0.573278	0.800263	-0.00345048	-0.00273904
										0.888184	0.605676	0.538669	0	0
					% Cell viability		Average	SD
				Suramin	0.616694	0.626017	0.621355	0.0065925
				Fexinidazole	0.553955	0.540269	0.547112	0.00967747
				SCYX-7158	0.160962	0.151722	0.156342	0.00653404
				CTCB405	-0.0033258	-0.0037617	-0.00354375	0.000308225
				CTCB435	-0.00435906	-0.00366524	-0.00401215	0.000490602

## Sheet: Fig6b_24hours
User: NICK			Path: C:\Program Files\BMG Omega\Nick\Data\							Test ID: 979
Test Name: TTK GVR35								Date: 11/09/2015		Time: 10:45:43
ID1: 11Sep15
ID2: GVR35 TTK_24h
Luminescence
Gray fields contain unused values
	Raw Data (UVlens)
	1	2	3	4	5	6	7	8	9	10	11	12
A
B		64	137	120483	96494
C				1471	1272
D				19024	18890
E				117	101
F				92	107
G				34	72
H
		Average
	Medium	100.5
								% Inhibition
				Average	SD			Suramin	Fexinidazole	SCYX-7158	CTCB405	CTCB435
	Cells	120382	96393.5	108388	16962.8			0.989191	0.826794	1.00085	1.00094	1.00137
	Suramin	1370.5	1171.5	1271	140.714
	Fexinidazole	18923.5	18789.5	18856.5	94.7523
	SCYX-7158	16.5	0.5	8.5	11.3137
	CTCB405	-8.5	6.5	-1	10.6066			% Cell viability
	CTCB435	-66.5	-28.5	-47.5	26.8701			Suramin	Fexinidazole	SCYX-7158	CTCB405	CTCB435
							4	0.0108092	0.173206	-0.00084959	-0.00093732	-0.00136673
	Cells	120382	96393.5		% Inhibition
	Suramin	1370.5	1171.5		0.989441	0.988878
	Fexinidazole	18923.5	18789.5		0.843509	0.805915				Suramin	Fexinidazole	SCYX-7158	CTCB405	CTCB435
	SCYX-7158	16.5	0.5		1.0007	1.00104				1	1	1	1	1
	CTCB405	-8.5	6.5		1.00091	1.00098				0.942567	0.566539	0.878223	0.0148656	0.00246846
	CTCB435	-66.5	-28.5		1.00139	1.00134				0.898868	0.518699	0.803332	0	0
										0.921599	0.573278	0.800263	-0.00345048	-0.00273904
										0.888184	0.605676	0.538669	0	0
					% Cell viability		Average	SD
				Suramin	0.0105585	0.0111223	0.0108404	0.000398655
				Fexinidazole	0.156491	0.194085	0.175288	0.0265831
				SCYX-7158	-0.000698359	-0.0010385	-0.000868428	0.000240514
				CTCB405	-0.000906204	-0.000976187	-0.000941196	4.94858e-05
				CTCB435	-0.0013884	-0.00133966	-0.00136403	3.44663e-05

## Sheet: Fig6b_combined
	Time to kill assay for GVR35 cells
	0.5 hour incubation							4hour incubation
				Average	SD						Average	SD
	Cells	9334.5	8992.5	9163.5	241.831			Cells	18594.5	18027.5	18311	400.93
	Suramin	8519.5	8760.5	8640	170.413			Suramin	16057.5	16494.5	16276	309.006
	Fexinidazole	5082.5	5342.5	5212.5	183.848			Fexinidazole	10889.5	11379.5	11134.5	346.482
	SCYX-7158	7696.5	8410.5	8053.5	504.874			SCYX-7158	9826.5	10003.5	9915	125.158
	CTCB405	75.5	292.5	184	153.442			CTCB405	-25.5	-39.5	-32.5	9.89949
	CTCB435	99.5	42.5	71	40.3051			CTCB435	-33.5	-50.5	-42	12.0208
	1hour incubation							6hour incubation
				Average	SD						Average	SD
	Cells	12120	11869	11994.5	177.484			Cells	33647	33771	33709	87.6812
	Suramin	10604	10981	10792.5	266.579			Suramin	27109	27803	27456	490.732
	Fexinidazole	5678	6870	6274	842.871			Fexinidazole	21007	20418	20712.5	416.486
	SCYX-7158	9531	9783	9657	178.191			SCYX-7158	10240	10745	10492.5	357.089
	CTCB405	96	-14	41	77.7817			CTCB405	-47	-1	-24	32.5269
	CTCB435	3	1	2	1.41421			CTCB435	-78	-51	-64.5	19.0919
	2hour incubation							8hour incubation
				Average	SD						Average	SD
	Cells	13664	14624	14144	678.823			Cells	31093	31226	31159.5	94.0452
	Suramin	13027	13057	13042	21.2132			Suramin	19222	19594	19408	263.044
	Fexinidazole	8389	7903	8146	343.654			Fexinidazole	17279	16927	17103	248.902
	SCYX-7158	11424	11249	11336.5	123.744			SCYX-7158	5108	4842	4975	188.09
	CTCB405	-17	96	39.5	79.9031			CTCB405	20	6	13	9.89949
	CTCB435	49	50	49.5	0.707107			CTCB435	-12	9	-1.5	14.8492
								24hour incubation
											Average	SD
								Cells	120382	96393.5	108388	16962.8
								Suramin	1370.5	1171.5	1271	140.714
								Fexinidazole	18923.5	18789.5	18856.5	94.7523
								SCYX-7158	16.5	0.5	8.5	11.3137
								CTCB405	-8.5	6.5	-1	10.6066
								CTCB435	-66.5	-28.5	-47.5	26.8701

[truncated: 12 more sheets: Fig 7b, Fig 7c, Fig 7d, SFig1, SFig2, SFig4, SFig5, SFig6, Supp_Fig9_Prism_PK-CTCB405, Supp_Fig12a, Supp_Fig12b, Supp_Fig13]
